# Supplementary material for: Ameliorative Effect of Neem Leaf and Pomegranate Peel Extracts in Coccidial Infections in New Zealand and V-Line Rabbits: Performance, Intestinal Health, Oocyst Shedding, Carcass Traits, and Effect on Economic Measures
Source: Animals (Basel). 2021 Aug 19;11(8):2441. doi: 10.3390/ani11082441 (PMC8388781; doi:10.3390/ani11082441)
Supplement: Supplementary file 1 [file animals-11-02441-s001.zip]

Archive with 1 entries (1 files):
- animals-1311557-supplementary.pdf
